# Supplementary material for: Cytoimmunological Profile of Lower Airways in Post-COVID-19 Syndrome (PCS): Predictive Value of Bronchoalveolar Lavage
Source: J Clin Med. 2025 May 12;14(10):3361. doi: 10.3390/jcm14103361 (PMC12112653; doi:10.3390/jcm14103361)
Supplement: Supplementary file 1 [file jcm-14-03361-s001.zip]

Archive with 2 entries (2 files):
- jcm-3560879-Supplementary materials Figure S1.pdf
- jcm-3560879-supplementary.pdf
